# Supplementary material for: The Impact of Glass Material on Growth and Biocatalytic Performance of Mixed-Species Biofilms in Capillary Reactors for Continuous Cyclohexanol Production
Source: Front Bioeng Biotechnol. 2020 Sep 15;8:588729. doi: 10.3389/fbioe.2020.588729 (PMC7522790; doi:10.3389/fbioe.2020.588729)
Supplement: Supplementary file 1 [file Data_Sheet_1.ZIP]

Archive with 23 entries (21 files):
- Supplementary_Material/
- Supplementary_Material/frontiersinHLTH&FPHY.bst
- Supplementary_Material/frontiersinSCNS_ENG_HUMS.bst
- Supplementary_Material/frontiers_suppmat.cls
- Supplementary_Material/Images/
- Supplementary_Material/Images/Fig_S1.pdf
- Supplementary_Material/Images/Fig_S2-eps-converted-to.pdf
- Supplementary_Material/Images/Fig_S2.eps
- Supplementary_Material/Images/Fig_S3.pdf
- Supplementary_Material/Images/Fig_S4.pdf
- Supplementary_Material/Images/Flushout_Full.md5
- Supplementary_Material/Images/logo1-eps-converted-to.pdf
- Supplementary_Material/Images/logo1.eps
- Supplementary_Material/Images/logos-eps-converted-to.pdf
- Supplementary_Material/stfloats.sty
- Supplementary_Material/SupplementaryMaterial.aux
- Supplementary_Material/SupplementaryMaterial.log
- Supplementary_Material/SupplementaryMaterial.out
- Supplementary_Material/SupplementaryMaterial.pdf
- Supplementary_Material/SupplementaryMaterial.synctex.gz
- Supplementary_Material/SupplementaryMaterial.tex
- Supplementary_Material/test.bib
- Supplementary_Material/YM-logo.eps
