# Supplementary material for: The Impact of Glass Material on Growth and Biocatalytic Performance of Mixed-Species Biofilms in Capillary Reactors for Continuous Cyclohexanol Production
Source: Front Bioeng Biotechnol. 2020 Sep 15;8:588729. doi: 10.3389/fbioe.2020.588729 (PMC7522790; doi:10.3389/fbioe.2020.588729)
Supplement: Supplementary file 1 [file Data_Sheet_1.ZIP › Supplementary_Material/SupplementaryMaterial.out]

\BOOKMARK [1][-]{section.1}{Supplementary Figures}{}% 1
