# Supplementary material for: The Impact of Glass Material on Growth and Biocatalytic Performance of Mixed-Species Biofilms in Capillary Reactors for Continuous Cyclohexanol Production
Source: Front Bioeng Biotechnol. 2020 Sep 15;8:588729. doi: 10.3389/fbioe.2020.588729 (PMC7522790; doi:10.3389/fbioe.2020.588729)
Supplement: Supplementary file 1 [file Data_Sheet_1.ZIP › Supplementary_Material/SupplementaryMaterial.tex]

%%%%%%%%%%%%%%%%%%%%%%%%%%%%%%%%%%%%%%%%%%%%%%%%%%%%%%%%%%%%%%%%%%%%%%%%%%%%%%%%%%%%%%%%%%%%%%%%%%%%%%%%%%%%%%%%%%%%%%%%%%%%%%%%%%%%%%%%%%%%%%%%%%%%%%%%%%%
% This is just an example/guide for you to refer to when producing your supplementary material for your Frontiers article.                                 %
%%%%%%%%%%%%%%%%%%%%%%%%%%%%%%%%%%%%%%%%%%%%%%%%%%%%%%%%%%%%%%%%%%%%%%%%%%%%%%%%%%%%%%%%%%%%%%%%%%%%%%%%%%%%%%%%%%%%%%%%%%%%%%%%%%%%%%%%%%%%%%%%%%%%%%%%%%%

%%% Version 2.5 Generated 2018/06/15 %%%
%%% You will need to have the following packages installed: datetime, fmtcount, etoolbox, fcprefix, which are normally inlcuded in WinEdt. %%%
%%% In http://www.ctan.org/ you can find the packages and how to install them, if necessary. %%%
%%%  NB logo1.jpg is required in the path in order to correctly compile front page header %%%

\documentclass[utf8]{frontiers_suppmat} % for all articles
\usepackage{url,hyperref,lineno,microtype}
\usepackage[onehalfspacing]{setspace}

\graphicspath{ {./Images/} }

% Leave a blank line between paragraphs instead of using \\

\begin{document}
\onecolumn
\firstpage{1}

\title[Supplementary Material]{{\helveticaitalic{Supplementary Material}}}


\maketitle


\section{Supplementary Figures}

%% Figures, tables, and images will be published under a Creative Commons CC-BY licence and permission must be obtained for use of copyrighted material from other sources (including re-published/adapted/modified/partial figures and images from the internet). It is the responsibility of the authors to acquire the licenses, to follow any citation instructions requested by third-party rights holders, and cover any supplementary charges.

%\subsection{Figures}

%%% There is no need for adding the file termination, as long as you indicate where the file is saved. In the examples below the files (logo1.eps and logos.eps) are in the Frontiers LaTeX folder
%%% If using *.tif files convert them to .jpg or .png
%%%  NB logo1.eps is required in the path in order to correctly compile front page header %%%

\begin{figure}[ht]
\begin{center}
\includegraphics[scale=1]{Fig_S1}% This is a *.eps file
\end{center}
\caption{Shown is the cultivation setup \textbf{(A)} as well as the cyclohexane feed \textbf{(B)}. For the cyclohexane feed a silicone tube is submerged into pure cyclohexane, which allows diffusion. Medium as well as air segments were passed through this tube to get saturated with cyclohexane and fed directly into the capillary reactors.}
\label{fig:Setup}
\end{figure}


\begin{figure}[ht]
\begin{center}
\includegraphics[scale=1]{Fig_S2}% This is a *.eps file
\end{center}
\caption{Images of the biofilm growth for 14 days in glass capillaries.}
\label{fig:Glass_Growth}
\end{figure}


\begin{figure}[ht]
\begin{center}
\includegraphics[scale=1]{Fig_S3}
\end{center}
\caption{The mixed-species biofilm was cultivated for 6 days in a borosilicate capillary in single-phase medium flow. After the sixth day air-segments were started and the colour turned from yellow to green in 24~h.}
\label{fig:Yellow_to_Green}
\end{figure}

\begin{figure}[ht]
\begin{center}
\includegraphics[scale=1]{Fig_S4}
\end{center}
\caption{Oxygen outlet concentration of the biotransformation shown in Figure 4 of the main manuscript. Panels \textbf{(A)} and \textbf{(B)} visualize product formation for biofilm grown in two independent borosilicate capillaries. Arrows indicate the light off condition.}
\label{fig:S4}
\end{figure}


%%% If you are submitting a figure with subfigures please combine these into one image file with part labels integrated.
%%% If you don't add the figures in the LaTeX files, please upload them when submitting the article.
%%% Frontiers will add the figures at the end of the provisional pdf automatically
%%% The use of LaTeX coding to draw Diagrams/Figures/Structures should be avoided. They should be external callouts including graphics.


%\bibliographystyle{frontiersinSCNS_ENG_HUMS} %  for Science, Engineering and Humanities and Social Sciences articles, for Humanities and Social Sciences articles please include page numbers in the in-text citations
%\bibliographystyle{frontiersinHLTH&FPHY} % for Health and Physics articles
%\bibliography{test}

\end{document}
